# Supplementary material for: Fucoxanthin ameliorates Propionibacterium acnes-induced ear inflammation in mice by modulating the IκBα/NF-κB signaling pathway and inhibiting NF-κB nuclear translocation
Source: PLoS One. 2025 May 7;20(5):e0322950. doi: 10.1371/journal.pone.0322950 (PMC12057845; doi:10.1371/journal.pone.0322950)
Supplement: S3 File — The minimal data set of the article. (XLSX) [file pone.0322950.s003.xlsx]

## Sheet: Figure 2
		Blank	PBS	P.acnes	P.acnes+FX
TNF-α(pg/ml)	Mean	21.75	19.55	445.1	269.1
	Std. Deviation	6.043	13.06	40.44	21.97
		Blank	PBS	P.acnes	P.acnes+FX
IL-1β(pg/ml)	Mean	29.33	30.62	369.9	193.5
	Std. Deviation	6.64	2.891	13.36	14.84

## Sheet: Figure 3
		0	0.01	0.1	0.5	5	25	50	100	LPS+FX(μM)
Cell viability	Mean	1	0.529	0.5585	0.7328	0.8737	0.6716	0.5368	0.3509
	Std. Deviation	0.02901	0.0281	0.02341	0.04005	0.02895	0.02641	0.0406	0.07035
		CON	FX	LPS	LPS+FX
TNF-α(pg/ml)	Mean	20.55	17.75	564.8	303.3
	Std. Deviation	3.941	2.868	14.83	15.54
		CON	FX	LPS	LPS+FX
IL-1β(pg/ml)	Mean	39.45	37.28	406.6	215.5
	Std. Deviation	11.26	8.622	24.78	18.55

## Sheet: Supplementary Figure 1
		Blank	PBS	P.acnes	P.acnes+FX
Relative ear thickness	Mean	1	1.053	2.488	1.494
	Std. Deviation	0.08479	0.0517	0.1358	0.103

## Sheet: Supplementary Figure 2
		Blank	PBS	P.acnes	P.acnes+FX
Relative Bcl-2 level	Mean	1	1.032	0.3922	0.676
	Std. Deviation	0.06064	0.05252	0.04218	0.05085
		Blank	PBS	P.acnes	P.acnes+FX
Relative Bax level	Mean	1	1.066	3.434	2.443
	Std. Deviation	0.1988	0.2552	0.3822	0.313

## Sheet: Supplementary Figure 3
		CON	FX	LPS	LPS+FX
Relative NLRP3 level	Mean	1	0.9884	2.311	1.465
	Std. Deviation	0.07262	0.07913	0.08589	0.08319

## Sheet: Supplementary Figure 4
		CON	FX	LPS	LPS+FX
Relative IκBα level	Mean	1	1	0.3881	0.9369
	Std. Deviation	0.04601	0.04343	0.06843	0.04343
		CON	FX	LPS	LPS+FX
Relative p-NF-κB p65 level	Mean	1	0.9094	1.009	0.924
	Std. Deviation	0.08368	0.03321	0.06851	0.0268

## Sheet: Supplementary Figure 5
		CON	FX	LPS	LPS+FX
Relative cytoplasmic p-NF-κB p65 level	Mean	1	1.019	0.2488	0.5765
	Std. Deviation	0.0406	0.05289	0.0461	0.02828
		CON	FX	LPS	LPS+FX
Relative nuclear p-NF-κB p65 level	Mean	1	1.086	2.427	1.325
	Std. Deviation	0.1135	0.06893	0.07655	0.07091

## Sheet: Supplementary Figure 6
		Blank	PBS	P.acnes	P.acnes+FX
Relative NLRP3 level	Mean	1	1	2.682	1.547
	Std. Deviation	0.1572	0.2402	0.1697	0.2608
		Blank	PBS	P.acnes	P.acnes+FX
Relative cytoplasmic p-NF-κB p65 level	Mean	1	0.9726	0.1901	0.4543
	Std. Deviation	0.02592	0.04458	0.03202	0.02058
		Blank	PBS	P.acnes	P.acnes+FX
Relative nuclear p-NF-κB p65 level	Mean	1	1.03	2.87	1.63
	Std. Deviation	0.1652	0.2835	0.1706	0.2587
